# Supplementary material for: Adherence to the Western, Prudent and Mediterranean Dietary Patterns and Colorectal Cancer Risk: Findings from the Spanish Cohort of the European Prospective Investigation into Cancer and Nutrition (EPIC-Spain)
Source: Nutrients. 2022 Jul 27;14(15):3085. doi: 10.3390/nu14153085 (PMC9370446; doi:10.3390/nu14153085)
Supplement: Supplementary file 1 [file nutrients-14-03085-s001.zip]

Archive with 1 entries (1 files):
- nutrients-1802411-supplementary.pdf
